# Supplementary material for: A deep transfer learning based convolution neural network framework for air temperature classification using human clothing images
Source: Sci Rep. 2024 Dec 30;14:31658. doi: 10.1038/s41598-024-80657-y (PMC11685903; doi:10.1038/s41598-024-80657-y)
Supplement: Supplementary file 1 — Supplementary Information. [file 41598_2024_80657_MOESM1_ESM.zip]

Archive with 10,003 entries (9,997 files):
- Dataset/
- Dataset/High temperature human images/
- Dataset/High temperature human images/masked_10001051_690479744338568_3460252984618739129_o.jpg
- Dataset/High temperature human images/masked_10001061_623836004357379_3258080387175787112_o.jpg
- Dataset/High temperature human images/masked_10001262_614601928614120_945389631_o.jpg
- Dataset/High temperature human images/masked_10003674_996225863726904_6974160993899296168_o.jpg
- Dataset/High temperature human images/masked_10003689_623833817690931_5223359409259325371_o.jpg
- Dataset/High temperature human images/masked_10003878_752561181449249_2892024990516399014_n.jpg
- Dataset/High temperature human images/masked_10005815_623828787691434_645743488253424111_o.jpg
- Dataset/High temperature human images/masked_10005869_623832464357733_9002293883507444564_o.jpg
- Dataset/High temperature human images/masked_10005901_623887477685565_3500127309762407181_o.jpg
- Dataset/High temperature human images/masked_10006004_979693885380102_8167018091657943619_o.jpg
- Dataset/High temperature human images/masked_10006511_762432517140758_6931091427826576723_n (1).jpg
- Dataset/High temperature human images/masked_10006511_762432517140758_6931091427826576723_n.jpg
- Dataset/High temperature human images/masked_10006618_690081054362753_1541123389799799373_n.jpg
- Dataset/High temperature human images/masked_10007307_623827967691516_6068452577270946015_o.jpg
- Dataset/High temperature human images/masked_100082562_2602638250010999_1727140477255286784_n.jpg
- Dataset/High temperature human images/masked_100082562_2602638250010999_1727140477255286784_nl.jpg
- Dataset/High temperature human images/masked_10010235_623885851019061_3356238456430360482_o.jpg
- Dataset/High temperature human images/masked_10010385_623886377685675_3513638072604322266_o.jpg
- Dataset/High temperature human images/masked_10010445_623843894356590_3363015079675255806_o.jpg
- Dataset/High temperature human images/masked_10011698_623888164352163_7622628357941986044_o.jpg
- Dataset/High temperature human images/masked_10012784_623833711024275_2959840834550293260_o.jpg
- Dataset/High temperature human images/masked_10013391_623837444357235_7805182591701245354_o.jpg
- Dataset/High temperature human images/masked_10013395_623827627691550_4202116840604633357_o.jpg
- Dataset/High temperature human images/masked_10013426_623844714356508_1130619234089063259_o.jpg
- Dataset/High temperature human images/masked_10013446_623887074352272_5976893439546801494_o.jpg
- Dataset/High temperature human images/masked_10013884_690081907696001_5693707714752927658_n.jpg
- Dataset/High temperature human images/masked_10014011_623829851024661_8105959978530636224_o.jpg
- Dataset/High temperature human images/masked_10014050_623830277691285_6848474725124379882_o.jpg
- Dataset/High temperature human images/masked_10014056_623833961024250_5996208551976487852_o.jpg
- Dataset/High temperature human images/masked_10014065_623844977689815_2454334484050890512_o.jpg
- Dataset/High temperature human images/masked_10014226_623833734357606_7122160512047248180_o.jpg
- Dataset/High temperature human images/masked_10014316_623842601023386_8773722847975126254_o.jpg
- Dataset/High temperature human images/masked_10014718_623823821025264_7178499137109331751_o.jpg
- Dataset/High temperature human images/masked_1001622_406818122765768_1287387900_n.jpg
- Dataset/High temperature human images/masked_1003652_406817116099202_34484182_n.jpg
- Dataset/High temperature human images/masked_100510262_2904379082980941_752474924479676416_n.jpg
- Dataset/High temperature human images/masked_100522746_2904378746314308_4797545441057046528_n.jpg
- Dataset/High temperature human images/masked_100545688_2602638036677687_8399469267916947456_n.jpg
- Dataset/High temperature human images/masked_100593721_2904387919646724_715200054368927744_n.jpg
- Dataset/High temperature human images/masked_100625572_2602637666677724_302687614027169792_n.jpg
- Dataset/High temperature human images/masked_100660218_2601042200170604_6622473265556226048_n.jpg
- Dataset/High temperature human images/masked_100810890_2904385699646946_7710853407547850752_n.jpg
- Dataset/High temperature human images/masked_100819707_2904386616313521_4682311919476932608_n.jpg
- Dataset/High temperature human images/masked_100823443_2602637920011032_7092576054786654208_n.jpg
- Dataset/High temperature human images/masked_100873419_2602637926677698_4418052301265043456_n.jpg
- Dataset/High temperature human images/masked_1008930_207431239409540_418175511_o.jpg
- Dataset/High temperature human images/masked_1009593_678156248867202_2039947900_o.jpg
- Dataset/High temperature human images/masked_1010163_406818012765779_1762765302_n.jpg
- Dataset/High temperature human images/masked_1011127_406818226099091_1604369605_n.jpg
- Dataset/High temperature human images/masked_101154113_2602637650011059_8064399735076683776_n.jpg
- Dataset/High temperature human images/masked_1011756_406816019432645_650880684_n.jpg
- Dataset/High temperature human images/masked_101309867_2602638153344342_3175267101434707968_n.jpg
- Dataset/High temperature human images/masked_1013691_406817432765837_1482583738_n.jpg
- Dataset/High temperature human images/masked_1015025_623826507691662_3173482352320132535_o.jpg
- Dataset/High temperature human images/masked_10151907_746040902136427_4826129963275712336_n.jpg
- Dataset/High temperature human images/masked_10154348_943731209012731_3209738637787927237_n.jpg
- Dataset/High temperature human images/masked_1017051_406818302765750_281123327_n.jpg
- Dataset/High temperature human images/masked_10170714_788795104506343_2263129680471617376_n.jpg
- Dataset/High temperature human images/masked_1017089_406818399432407_1050918982_n.jpg
- Dataset/High temperature human images/masked_10171629_789750111077509_6549257835974940836_n.jpg
- Dataset/High temperature human images/masked_1017445_406818589432388_1806962805_n.jpg
- Dataset/High temperature human images/masked_1017460_752560364782664_6704727480764644402_n.jpg
- Dataset/High temperature human images/masked_10178061_788794991173021_5714769862531273409_n.jpg
- Dataset/High temperature human images/masked_1020173_394415330663405_661952371_o.jpg
- Dataset/High temperature human images/masked_102279744_2613936785547812_6964114596180025446_n.jpg
- Dataset/High temperature human images/masked_102416226_1667676990051617_7743861616851452138_n.jpg
- Dataset/High temperature human images/masked_10245280_620321368054925_2063026917983014729_n.jpg
- Dataset/High temperature human images/masked_10247288_620321961388199_1708835481993710462_n.jpg
- Dataset/High temperature human images/masked_10250158_911250862260766_1099635985185693357_n.jpg
- Dataset/High temperature human images/masked_10256495_690081984362660_4322529257030373812_n.jpg
- Dataset/High temperature human images/masked_10257103_910082035686177_1444357150399550008_o.jpg
- Dataset/High temperature human images/masked_10258261_725950757447979_2843408038791484514_o.jpg
- Dataset/High temperature human images/masked_10269424_762433937140616_313265303918599468_n.jpg
- Dataset/High temperature human images/masked_10272749_883450098337815_4207777630273164196_o.jpg
- Dataset/High temperature human images/masked_10273605_690080691029456_6963145719584189933_n.jpg
- Dataset/High temperature human images/masked_102739488_2949562211795961_4629395664589593161_n.jpg
- Dataset/High temperature human images/masked_10285726_725950470781341_6354019485987597057_o.jpg
- Dataset/High temperature human images/masked_10285784_725950434114678_7043297762068818730_o.jpg
- Dataset/High temperature human images/masked_10295701_944523102266875_3444691887194545873_n.jpg
- Dataset/High temperature human images/masked_10297774_690082534362605_409076392702236874_n.jpg
- Dataset/High temperature human images/masked_10298178_725951080781280_3759624075001217450_o.jpg
- Dataset/High temperature human images/masked_10300867_811970392160033_1857134518679542302_n.jpg
- Dataset/High temperature human images/masked_10300875_746040582136459_3192669784483034290_n.jpg
- Dataset/High temperature human images/masked_10301065_690081557696036_8490133017985319221_n.jpg
- Dataset/High temperature human images/masked_10303171_762433480473995_3204837260505202371_n.jpg
- Dataset/High temperature human images/masked_10303794_739097676128933_5644884855013611489_n.jpg
- Dataset/High temperature human images/masked_10306645_811970472160025_9089800844693924507_n.jpg
- Dataset/High temperature human images/masked_10306772_620319931388402_7722865588427419805_n.jpg
- Dataset/High temperature human images/masked_10310643_751603071545060_892751763805731293_n.jpg
- Dataset/High temperature human images/masked_10314494_896513223734530_769010822094591665_n.jpg
- Dataset/High temperature human images/masked_10321739_725950344114687_648897345038378917_o.jpg
- Dataset/High temperature human images/masked_10329663_943731039012748_7391760670875413523_o.jpg
- Dataset/High temperature human images/masked_10330500_750225368349497_1324266183068687321_n.jpg
- Dataset/High temperature human images/masked_10336709_690081371029388_4425128746821897015_n.jpg
- Dataset/High temperature human images/masked_10338615_725951130781275_5057040441371276401_o.jpg
- Dataset/High temperature human images/masked_10340151_690080927696099_1235928534411310392_n.jpg
- Dataset/High temperature human images/masked_10341861_752157261489641_9201416769670375316_n.jpg
- Dataset/High temperature human images/masked_10344420_725950637447991_8129170743696855807_o.jpg
- Dataset/High temperature human images/masked_10346188_762433657140644_6769755947242875350_n.jpg
- Dataset/High temperature human images/masked_10347509_647106662040237_8868708963654433014_n.jpg
- Dataset/High temperature human images/masked_10348442_789748917744295_421570907949046635_n.jpg
- Dataset/High temperature human images/masked_10348924_725951040781284_4523637239526119392_o.jpg
- Dataset/High temperature human images/masked_10349023_752157401489627_7881384426039365339_n.jpg
- Dataset/High temperature human images/masked_10349949_690081314362727_6195987759243248970_n.jpg
- Dataset/High temperature human images/masked_10351813_690081207696071_1191031693110919920_n.jpg
- Dataset/High temperature human images/masked_10351880_789750204410833_2278924583273959658_n.jpg
- Dataset/High temperature human images/masked_10352033_608970522551862_6122010847783364106_n.jpg
- Dataset/High temperature human images/masked_10352324_752559181449449_8003031797592413066_n.jpg
- Dataset/High temperature human images/masked_10353255_943731122346073_5459196075792958591_o.jpg
- Dataset/High temperature human images/masked_10354959_762433690473974_6556596713247427865_n.jpg
- Dataset/High temperature human images/masked_10357585_789677814418072_5199014926259212415_n.jpg
- Dataset/High temperature human images/masked_10363662_690081247696067_4492261190064085886_n.jpg
- Dataset/High temperature human images/masked_10365885_762433397140670_8924675584995155760_n.jpg
- Dataset/High temperature human images/masked_10365990_762433573807319_8049692804757770213_n.jpg
- Dataset/High temperature human images/masked_10366089_752561011449266_3221807901447557231_n.jpg
- Dataset/High temperature human images/masked_10366118_752559261449441_2946128407885325932_n.jpg
- Dataset/High temperature human images/masked_103670153_1671856812966968_1787467107345495735_n.jpg
- Dataset/High temperature human images/masked_10368338_591029524344626_235435207929542617_o.jpg
- Dataset/High temperature human images/masked_10369110_762433223807354_2528666289725019596_n.jpg
- Dataset/High temperature human images/masked_10371990_690081104362748_8238652409762140890_n.jpg
- Dataset/High temperature human images/masked_10372739_752560474782653_6998039640950936219_n.jpg
- Dataset/High temperature human images/masked_10373493_762433607140649_5282473407821688690_n.jpg
- Dataset/High temperature human images/masked_10377067_911250992260753_5815151006249584047_n.jpg
- Dataset/High temperature human images/masked_10377084_789748977744289_8374946795379867958_n.jpg
- Dataset/High temperature human images/masked_10377266_908084159219298_4826505095373068041_n.jpg
- Dataset/High temperature human images/masked_10378309_752559724782728_5080884498280119987_n.jpg
- Dataset/High temperature human images/masked_10378999_752156368156397_7024535656910372959_n.jpg
- Dataset/High temperature human images/masked_10380274_752156664823034_8495827150384156443_n.jpg
- Dataset/High temperature human images/masked_10380426_725950817447973_3012406270356212517_o.jpg
- Dataset/High temperature human images/masked_10382252_690923280991908_1332170003756701127_o.jpg
- Dataset/High temperature human images/masked_10384363_690082417695950_3121084240166701655_n.jpg
- Dataset/High temperature human images/masked_10386353_752156568156377_3437440191100354309_n.jpg
- Dataset/High temperature human images/masked_10387223_801168939935626_7485563156115196872_n.jpg
- Dataset/High temperature human images/masked_10387545_801169189935601_6784162585763005609_n.jpg
- Dataset/High temperature human images/masked_10387566_752157094822991_1929486537614801292_n.jpg
- Dataset/High temperature human images/masked_10388569_751600404878660_4956191227794037014_n.jpg
- Dataset/High temperature human images/masked_10388683_811970258826713_3771260495076974629_n.jpg
- Dataset/High temperature human images/masked_10390988_608968895885358_3987960497018957545_n.jpg
- Dataset/High temperature human images/masked_10391389_666910840049895_832331268480157689_n.jpg
- Dataset/High temperature human images/masked_10391463_762433743807302_1926099638989048100_n.jpg
- Dataset/High temperature human images/masked_10394114_666910633383249_767490953610365481_n.jpg
- Dataset/High temperature human images/masked_10397102_725950664114655_4846285384864226843_o.jpg
- Dataset/High temperature human images/masked_10397127_725949510781437_859633059128165737_o.jpg
- Dataset/High temperature human images/masked_10398046_882703971745761_4848563192324075896_n.jpg
- Dataset/High temperature human images/masked_10398707_739097596128941_4501908018489876219_n.jpg
- Dataset/High temperature human images/masked_1039988_482985528449784_1132263018_o.jpg
- Dataset/High temperature human images/masked_10401364_879929268719297_4484524908166877298_n.jpg
- Dataset/High temperature human images/masked_10402871_690080754362783_3689709671092076108_n.jpg
- Dataset/High temperature human images/masked_10403251_879928888719335_7324985736650709046_n.jpg
- Dataset/High temperature human images/masked_10403658_690081454362713_1799633932508016586_n.jpg
- Dataset/High temperature human images/masked_10404198_811970662160006_8982281282440809274_n.jpg
- Dataset/High temperature human images/masked_1040459_482985531783117_1859635662_o.jpg
- Dataset/High temperature human images/masked_10405551_762433530473990_5403883855203678564_n.jpg
- Dataset/High temperature human images/masked_10408526_762433303807346_1568953244297414598_n.jpg
- Dataset/High temperature human images/masked_10410568_921512391234613_8839364724060575905_n.jpg
- Dataset/High temperature human images/masked_10410775_801161583269695_8153383597055237544_n.jpg
- Dataset/High temperature human images/masked_10411008_956512171067968_757742966123468822_n.jpg
- Dataset/High temperature human images/masked_10411083_746050508802133_7152451984677876042_n.jpg
- Dataset/High temperature human images/masked_10411842_955840307801821_848719595228710592_n.jpg
- Dataset/High temperature human images/masked_10415607_811970748826664_7795099256917859777_n.jpg
- Dataset/High temperature human images/masked_104166153_1671857646300218_8431809757818905109_n.jpg
- Dataset/High temperature human images/masked_10417513_811970462160026_6448252927329556536_n.jpg
- Dataset/High temperature human images/masked_10417768_1023553514327472_1953182784351418394_n.jpg
- Dataset/High temperature human images/masked_10418357_690082091029316_7255931297409040133_n.jpg
- Dataset/High temperature human images/masked_10419563_788794937839693_4557059858841920029_n.jpg
- Dataset/High temperature human images/masked_10420014_750669841638383_5201072182524982836_n.jpg
- Dataset/High temperature human images/masked_10420087_789750144410839_6463154516600832038_n (1).jpg
- Dataset/High temperature human images/masked_10420087_789750144410839_6463154516600832038_n.jpg
- Dataset/High temperature human images/masked_10421176_860444937341359_3060202390941258717_n.jpg
- Dataset/High temperature human images/masked_10421620_811970775493328_1654101293320515417_n.jpg
- Dataset/High temperature human images/masked_104218867_1675740462578603_5426802094401479768_n.jpg
- Dataset/High temperature human images/masked_10426908_908086439219070_2703334516942423082_n.jpg
- Dataset/High temperature human images/masked_10431215_1490641817875134_253415242885599918_o.jpg
- Dataset/High temperature human images/masked_10431364_725949700781418_3315450312805827546_o.jpg
- Dataset/High temperature human images/masked_104384028_1186144365063278_4530931589806244133_n.jpg
- Dataset/High temperature human images/masked_10440222_690081647696027_6094855040482230859_n.jpg
- Dataset/High temperature human images/masked_10441020_749807338391300_8617008859109874827_n.jpg
- Dataset/High temperature human images/masked_104429526_1186143115063403_1644296110431012760_n.jpg
- Dataset/High temperature human images/masked_104432862_1186143755063339_6177433934601153362_n.jpg
- Dataset/High temperature human images/masked_10443412_712395892167595_2573267600840411076_n.jpg
- Dataset/High temperature human images/masked_104438865_1186143511730030_3872867803937791864_n.jpg
- Dataset/High temperature human images/masked_10444539_811969942160078_1854277429440132241_n.jpg
- Dataset/High temperature human images/masked_10446101_690921977658705_2802173064844017315_o.jpg
- Dataset/High temperature human images/masked_10446332_725951457447909_2719864525693650966_o.jpg
- Dataset/High temperature human images/masked_104477039_1186144295063285_8151087417520123001_n.jpg
- Dataset/High temperature human images/masked_104489128_2606961306211987_8042084262098040794_n.jpg
- Dataset/High temperature human images/masked_10450174_789749734410880_3522390344392917082_n.jpg
- Dataset/High temperature human images/masked_10450556_752156988156335_5258795335164996069_n.jpg
- Dataset/High temperature human images/masked_10452389_690082244362634_1841858327378349787_n.jpg
- Dataset/High temperature human images/masked_104544201_1186143321730049_6084034674492307248_n.jpg
- Dataset/High temperature human images/masked_10455443_811970555493350_4103270926088159137_n.jpg
- Dataset/High temperature human images/masked_104563646_1186143581730023_396857923997095292_n.jpg
- Dataset/High temperature human images/masked_10457184_805599039474804_3038446765694156845_n.jpg
- Dataset/High temperature human images/masked_10457963_690082331029292_914786788929838876_n.jpg
- Dataset/High temperature human images/masked_10458076_752561274782573_2005250270564892073_n.jpg
- Dataset/High temperature human images/masked_104586588_1186144141729967_2071274294218150514_n.jpg
- Dataset/High temperature human images/masked_10460259_751603021545065_8337076667290026127_n.jpg
- Dataset/High temperature human images/masked_10461972_908084229219291_6359018413292929921_n.jpg
- Dataset/High temperature human images/masked_104645426_1186143448396703_1402808956121627549_n.jpg
- Dataset/High temperature human images/masked_104666218_1186144191729962_5487619782170471317_n.jpg
- Dataset/High temperature human images/masked_10469144_1490641364541846_6097840007693695959_o (1).jpg
- Dataset/High temperature human images/masked_10469144_1490641364541846_6097840007693695959_o.jpg
- Dataset/High temperature human images/masked_10470631_621340041314910_4550958875256312448_n.jpg
- Dataset/High temperature human images/masked_10471158_910562325663641_9161761311063561450_n.jpg
- Dataset/High temperature human images/masked_10471312_762433363807340_3767223322900032297_n.jpg
- Dataset/High temperature human images/masked_104722207_1186144241729957_7883921934408314673_n.jpg
- Dataset/High temperature human images/masked_104746960_1186143045063410_6205237624296775646_n.jpg
- Dataset/High temperature human images/masked_10475689_690080571029468_821199501892880909_n (1).jpg
- Dataset/High temperature human images/masked_10475689_690080571029468_821199501892880909_n.jpg
- Dataset/High temperature human images/masked_10476165_740995262605841_5541844758797302036_n.jpg
- Dataset/High temperature human images/masked_10478533_944523222266863_2909923068332863370_n.jpg
- Dataset/High temperature human images/masked_104787661_1186143178396730_4905907339912172082_n.jpg
- Dataset/High temperature human images/masked_10479050_968466393169518_4114826499366602841_o.jpg
- Dataset/High temperature human images/masked_10479732_739097636128937_4341671361321689945_n.jpg
- Dataset/High temperature human images/masked_10480555_685921488158754_7223964710282896748_o.jpg
- Dataset/High temperature human images/masked_10481400_741992789172755_1168838152094107384_n.jpg
- Dataset/High temperature human images/masked_10481409_762433127140697_4098761693976108975_n.jpg
- Dataset/High temperature human images/masked_10487367_615942338521347_5565971271442024692_n.jpg
- Dataset/High temperature human images/masked_10487398_790897090962811_408670063608449989_n.jpg
- Dataset/High temperature human images/masked_104895226_1186143385063376_3542208420780060901_n.jpg
- Dataset/High temperature human images/masked_10489869_741993502506017_5143255711024900964_n.jpg
- Dataset/High temperature human images/masked_10492451_741992705839430_1306264588918790419_n.jpg
- Dataset/High temperature human images/masked_104929643_1186144411729940_963277196795569315_n.jpg
- Dataset/High temperature human images/masked_10494579_789749087744278_745730781107266911_n.jpg
- Dataset/High temperature human images/masked_10494678_917250514994134_8666986175818908598_n.jpg
- Dataset/High temperature human images/masked_10497188_1075806542435502_7541329980272513630_o.jpg
- Dataset/High temperature human images/masked_10498077_690922037658699_3792897688361943367_o.jpg
- Dataset/High temperature human images/masked_10499453_676217282462508_6913637761099913774_o.jpg
- Dataset/High temperature human images/masked_105009096_1186144471729934_1066442530593647871_n.jpg
- Dataset/High temperature human images/masked_10502183_666910696716576_3480224394470379536_n.jpg
- Dataset/High temperature human images/masked_105050029_1186144021729979_6454240631771256645_n.jpg
- Dataset/High temperature human images/masked_10509581_717426818331169_5053023598610144210_n.jpg
- Dataset/High temperature human images/masked_10511114_620884691360445_1911215195632376960_n.jpg
- Dataset/High temperature human images/masked_10511267_752157524822948_1414795949187711006_n.jpg
- Dataset/High temperature human images/masked_10511489_1049958968353593_6436713300408888452_o.jpg
- Dataset/High temperature human images/masked_10513307_750664098305624_3265626389912178185_n.jpg
- Dataset/High temperature human images/masked_10514608_752157194822981_2156430853073204412_n.jpg
- Dataset/High temperature human images/masked_10514719_752559478116086_1196676149813070095_n.jpg
- Dataset/High temperature human images/masked_10516720_752560918115942_3499695525687105736_n.jpg
- Dataset/High temperature human images/masked_10523151_997750536907770_435762215873116070_n.jpg
- Dataset/High temperature human images/masked_10524302_713575135383004_4766323921505313611_n.jpg
- Dataset/High temperature human images/masked_10525840_750225648349469_5173790664167330025_n.jpg
- Dataset/High temperature human images/masked_10525866_752156758156358_5617225365015153811_n.jpg
- Dataset/High temperature human images/masked_10525882_752560818115952_3035015063219968815_n.jpg
- Dataset/High temperature human images/masked_10525968_750719494966751_9169233388295066606_n.jpg
- Dataset/High temperature human images/masked_10525973_739739432731424_9027052996224848520_n.jpg
- Dataset/High temperature human images/masked_10527298_751600234878677_5202757901372259900_n.jpg
- Dataset/High temperature human images/masked_10527835_788795084506345_1782528724218151234_n.jpg
- Dataset/High temperature human images/masked_10533559_752559814782719_5211226801784926717_n.jpg
- Dataset/High temperature human images/masked_10533982_752560571449310_4590493812276312202_n.jpg
- Dataset/High temperature human images/masked_1053486_10151600742919565_452381381_o.jpg
- Dataset/High temperature human images/masked_10537071_780143795371474_9213866339854390608_n.jpg
- Dataset/High temperature human images/masked_10537980_910074525686928_6163434563393892155_o.jpg
- Dataset/High temperature human images/masked_10538062_956511754401343_5160082192430048434_n.jpg
- Dataset/High temperature human images/masked_10541060_789749311077589_6918599909377359758_n.jpg
- Dataset/High temperature human images/masked_10547418_752559651449402_7250848187061541944_n.jpg
- Dataset/High temperature human images/masked_10547446_752561128115921_5532689633411978853_n.jpg
- Dataset/High temperature human images/masked_10547686_740995212605846_5577456070272300839_n.jpg
- Dataset/High temperature human images/masked_10547734_926142077413506_2639532815246090152_o.jpg
- Dataset/High temperature human images/masked_10551128_751613374877363_1362301828813999418_n.jpg
- Dataset/High temperature human images/masked_10553725_910079585686422_5907757543351868177_o.jpg
- Dataset/High temperature human images/masked_10556952_690695954347974_1264470441123946782_o.jpg
- Dataset/High temperature human images/masked_10559855_752560021449365_4203584637266906570_n.jpg
- Dataset/High temperature human images/masked_10561704_752560104782690_5721205163585360917_n.jpg
- Dataset/High temperature human images/masked_10561710_348755401944330_3134960080759381767_n.jpg
- Dataset/High temperature human images/masked_10562972_752560654782635_6851896764111781382_n.jpg
- Dataset/High temperature human images/masked_10568825_752156834823017_3686235023581866611_n.jpg
- Dataset/High temperature human images/masked_10568925_789748944410959_3840826536597668801_n.jpg
- Dataset/High temperature human images/masked_1056907_393480134090258_801899497_o.jpg
- Dataset/High temperature human images/masked_10577131_752156898156344_8044308985757253933_n.jpg
- Dataset/High temperature human images/masked_10577141_751600331545334_2735835523509732068_n.jpg
- Dataset/High temperature human images/masked_10580001_752560728115961_317184786221526007_n.jpg
- Dataset/High temperature human images/masked_1058370_393747284063543_902424225_o.jpg
- Dataset/High temperature human images/masked_1058641_394415210663417_339022402_o.jpg
- Dataset/High temperature human images/masked_1058784_393480364090235_1309178973_o.jpg
- Dataset/High temperature human images/masked_10590450_751602968211737_225304384492231008_n.jpg
- Dataset/High temperature human images/masked_10590639_789749514410902_8825826138017107397_n.jpg
- Dataset/High temperature human images/masked_10590671_752559874782713_7176688851099105615_n.jpg
- Dataset/High temperature human images/masked_105914884_3211393205588743_2014273844128713073_n.jpg
- Dataset/High temperature human images/masked_1059159_397070513731220_95278468_n.jpg
- Dataset/High temperature human images/masked_10592726_751602924878408_6082177595642673264_n.jpg
- Dataset/High temperature human images/masked_10592974_789749341077586_5056736433105206548_n.jpg
- Dataset/High temperature human images/masked_10593068_752559601449407_3215446600672701632_n.jpg
- Dataset/High temperature human images/masked_10593097_752157744822926_8837794096243275034_n.jpg
- Dataset/High temperature human images/masked_10593113_727401860666998_9172058075498877508_n.jpg
- Dataset/High temperature human images/masked_1059538_398230016948603_1508551370_o.jpg
- Dataset/High temperature human images/masked_10599238_789749034410950_5915221259296371554_n.jpg
- Dataset/High temperature human images/masked_1059936_394444993993772_315897395_o.jpg
- Dataset/High temperature human images/masked_10603413_789750074410846_1183577697623315703_n.jpg
- Dataset/High temperature human images/masked_10603542_789749791077541_3628457346958311691_n.jpg
- Dataset/High temperature human images/masked_10606388_788794894506364_568279073551917131_n.jpg
- Dataset/High temperature human images/masked_1061102_393747197396885_1675604847_o.jpg
- Dataset/High temperature human images/masked_1061156_397070387064566_131297652_o.jpg
- Dataset/High temperature human images/masked_1061178_393476434090628_966172581_n.jpg
- Dataset/High temperature human images/masked_1061209_393481644090107_1717872083_n.jpg
- Dataset/High temperature human images/masked_106123845_3953446761396270_5123067694781169083_n.jpg
- Dataset/High temperature human images/masked_10612572_789749194410934_2355622009531422164_n.jpg
- Dataset/High temperature human images/masked_10614145_789749111077609_8532213645125232429_n.jpg
[truncated: 9,700 more entries]
